# Supplementary material for: Genetic Etiology Shared by Multiple Sclerosis and Ischemic Stroke
Source: Front Genet. 2020 Jul 3;11:646. doi: 10.3389/fgene.2020.00646 (PMC7348066; doi:10.3389/fgene.2020.00646)
Supplement: TABLE S1 — MS-associated genes with gene-wide significance. [file Table_1.XLSX]

## Sheet: 0.05 14811
Table S1 MS-associated genes with gene-wide significance
Chr	Gene	nSNPs	nSims	Start	Stop	Test	P-value	TopSNP	TopSNP-pvalue
1	CD58	2	1000000	117057155	117113715	62.4659	1e-06	rs1335532	2.01e-09
1	DPH5	3	1000000	101455179	101491362	92.7858	1e-06	rs7521424	4.12e-09
1	EVI5	16	1000000	92974252	93257961	356.479	1e-06	rs12746893	4.18e-12
1	EXTL2	5	1000000	101337927	101360735	100.643	1e-06	rs11809572	3.97e-09
1	FCRL3	4	1000000	157647977	157670647	58.5216	1e-06	rs3761959	9.88e-07
1	LOC102606465	8	1000000	101491401	101552935	98.4556	1e-06	rs11588410	4.73e-08
1	MMEL1	4	1000000	2522080	2564481	152.771	1e-06	rs3890745	5.79e-14
1	FAM69A	7	1000000	93298285	93427079	113.241	2e-06	rs6604026	3.76e-10
1	GFI1	2	1000000	92940317	92952433	36.1485	2e-06	rs4970702	1.47e-08
1	RGS1	5	1000000	192544856	192549159	49.6081	3e-06	rs1323292	8.81e-07
2	SP140	15	1000000	231090444	231177930	116.779	1e-06	rs10201872	9.75e-08
3	IQCB1	8	1000000	121488609	121553926	169.253	1e-06	rs1920296	7.14e-08
3	TMEM39A	6	1000000	119147806	119182529	77.1868	1e-06	rs1132200	2.27e-07
6	AHI1	15	1000000	135605109	135818903	260.265	1e-06	rs11154801	1.53e-12
6	CDSN	3	1000000	31082864	31088252	659.108	1e-06	rs3130981	2.71e-62
6	COL11A2	9	1000000	33130468	33160245	199.594	1e-06	rs3762013	1.1e-10
6	HLA-DOA	9	1000000	32971959	32977389	158.23	1e-06	rs416622	2e-09
6	HLA-DOB	6	1000000	32780539	32784825	374.123	1e-06	rs2071473	2.33e-25
6	HLA-F-AS1	3	1000000	29694377	29716826	116.938	1e-06	rs2523404	1.19e-26
6	LINC00271	17	1000000	135818938	136011976	248.882	1e-06	rs719885	2.47e-09
6	MICB	4	1000000	31462657	31478901	519.178	1e-06	rs2844498	1.58e-54
6	NFKBIL1	3	1000000	31514627	31526606	264	1e-06	rs6929796	1.05e-32
6	PSMB8	3	1000000	32808493	32812712	183.348	1e-06	rs6924102	8.83e-28
6	PSMB9	3	1000000	32821937	32827628	275.479	1e-06	rs2071477	6.12e-30
6	PSORS1C1	14	1000000	31082607	31107869	1729.47	1e-06	rs3130981	2.71e-62
6	PSORS1C2	5	1000000	31105310	31107127	630.089	1e-06	rs2074478	6.29e-50
6	TAP1	6	1000000	32812985	32821748	124.7	1e-06	rs2395269	1.21e-10
6	TAP2	18	1000000	32789609	32806600	1688.71	1e-06	rs241427	8.54e-92
6	TAPSAR1	4	1000000	32811862	32814277	252.05	1e-06	rs2071540	3.25e-45
6	TNXB_2	5	1000000	32008931	32077151	1153.68	1e-06	rs3134954	9.74e-245
6	BTN3A3	2	1000000	26440699	26453643	27.2261	2e-06	rs2281027	4.78e-07
6	TAGAP	5	1000000	159455500	159466184	65.6573	2e-06	rs1738074	5.27e-11
6	LRRC16A	118	1000000	25279655	25620758	522.981	3e-06	rs9358858	1.9e-05
10	IL2RA	14	1000000	6052656	6104333	191.39	1e-06	rs3118470	2.05e-09
12	AGAP2	3	1000000	58118075	58135944	45.905	1e-06	rs12368653	1.99e-07
12	TNFRSF1A	6	1000000	6437922	6451283	121.014	1e-06	rs1800693	1.84e-10
14	BATF	4	1000000	75988783	76013334	53.1223	2e-06	rs2300603	1.86e-07
14	GALC	10	1000000	88399357	88460009	160.012	2e-06	rs2301123	3.32e-08
16	CLEC16A	55	1000000	11038344	11276046	1267.85	1e-06	rs7200786	6.3e-14
17	RPS6KB1	6	1000000	57970406	58027786	73.6098	1e-06	rs180515	1.37e-07
19	LOC101928295	3	1000000	49871961	49891338	42.8515	1e-06	rs2288481	1.65e-06
19	TNFSF14	3	1000000	6663147	6670599	54.2553	1e-06	rs1077667	2.13e-12
19	DKKL1	3	1000000	49866986	49878373	52.6877	2e-06	rs2303759	3.78e-07
19	MAST3	7	1000000	18208602	18262499	83.4297	2e-06	rs740691	8.83e-07
19	MPV17L2	2	1000000	18304039	18307550	51.1931	2e-06	rs874628	4.32e-08
20	CYP24A1	7	1000000	52769987	52790516	67.5494	3e-06	rs4809959	1.22e-06
22	NCF4	10	1000000	37257029	37274059	108.424	1e-06	rs2072711	3.93e-06
