# Supplementary material for: Genetic Etiology Shared by Multiple Sclerosis and Ischemic Stroke
Source: Front Genet. 2020 Jul 3;11:646. doi: 10.3389/fgene.2020.00646 (PMC7348066; doi:10.3389/fgene.2020.00646)
Supplement: TABLE S2 — The expression data of shares gene sets from peripheral blood mononuclear cells in multiple sclerosis patients and controls (Series GSE21942). [file Table_2.XLSX]

## Sheet: Sheet1
Table S2. The expression data of shares gene sets from peripheral blood mononuclear cells in multiple sclerosis patients and controls. (Series GSE21942)
Gene	ID	P value	t	B	logFC
B4GALNT1	206435_at	0.0853	1.78	-5.09	0.0508
BRAP	209922_at	0.487	0.705	-6.37	0.0288
CAMK2G	212669_at	0.000415	-4	-0.201	-0.551
CLEC2D	220132_s_at	0.000911	3.7	-0.95	0.489
CLECL1	1561899_at	0.742	-0.333	-6.56	-0.0243
FOXP1	223287_s_at	2.35e-09	8.55	11.5	1.21
HECTD4	211034_s_at	0.0759	1.84	-4.99	0.151
IL6	205207_at	0.0127	2.66	-3.41	0.18
LBH	221011_s_at	0.0352	-2.21	-4.32	-0.321
LIME1	219541_at	0.0335	-2.23	-4.28	-0.335
MICB	206247_at	0.607	-0.52	-6.48	-0.0632
NAA25	236816_at	0.209	1.29	-5.8	0.196
NFKBIL1	209973_at	0.363	-0.925	-6.19	-0.0542
NUDT14	231914_at	0.000151	-4.37	0.768	-0.475
OS9	215399_s_at	0.299	-1.06	-6.06	-0.0922
PDE4C	206792_x_at	0.0252	2.36	-4.03	0.208
RTEL1	206092_x_at	0.143	1.51	-5.51	0.119
RTEL1-TNFRSF6B	211526_s_at	0.0022	3.37	-1.78	0.111
SLC2A4RG	222650_s_at	0.0721	-1.87	-4.94	-0.205
SLC44A2	224609_at	0.0403	2.15	-4.44	0.21
STAT4	206118_at	0.147	1.49	-5.53	0.179
TEC	206301_at	0.727	0.352	-6.55	0.0233
ZBTB46	227329_at	0.581	-0.558	-6.46	-0.0424
ZGPAT	221848_at	0.057	-1.98	-4.74	-0.176
Significant genes (P<2.08E-03=0.05/24) with differential expression were in bold. logFC=log2-fold change.
