# Supplementary material for: Genetic Etiology Shared by Multiple Sclerosis and Ischemic Stroke
Source: Front Genet. 2020 Jul 3;11:646. doi: 10.3389/fgene.2020.00646 (PMC7348066; doi:10.3389/fgene.2020.00646)
Supplement: TABLE S5 — The expression data of shares gene sets from whole blood RNA in cardioembolic stroke patients and controls (Series GSE58294). [file Table_5.XLSX]

## Sheet: Sheet1
Table S5. The expression data of shares gene sets from whole blood RNA in cardioembolic stroke patients and controls. (Series GSE58294)
Gene	ID	P value	t	B	logFC
B4GALNT1	1555385_at	0.0203	2.35935	-4.26096	0.198
BRAP	41512_at	1.71e-20	11.8619	36.1299	0.745
CAMK2G	212757_s_at	5.14e-07	5.38639	5.70486	0.353
CLEC2D	235522_at	0.178	1.35674	-6.05708	0.181
CLECL1	1561899_at	6.3e-06	-4.78156	3.28709	-0.606
FOXP1	229844_at	1.55e-05	4.55403	2.42243	0.34
HECTD4	1557529_at	8.83e-05	-4.09515	0.76319	-0.451
IL6	205207_at	0.102	-1.6519	-5.62277	-0.191
LBH	221011_s_at	0.792	0.263978	-6.93531	0.0276
LIME1	219541_at	1.16e-09	-6.74572	11.6363	-0.496
MICB	206247_at	0.000245	3.8105	-0.204098	0.314
NAA25	236816_at	3.92e-08	-5.97575	8.20396	-0.619
NFKBIL1	209973_at	3.33e-06	-4.93902	3.90049	-0.359
NUDT14	231914_at	0.0253	2.27205	-4.45262	0.167
OS9	200714_x_at	1.24e-12	8.17466	18.3405	0.505
PDE4C	206792_x_at	0.0874	-1.72678	-5.49977	-0.135
RTEL1	206092_x_at	0.801	0.252453	-6.93829	0.0181
RTEL1-TNFRSF6B	211526_s_at	0.542	-0.61249	-6.78268	-0.0588
SLC2A4RG	222650_s_at	0.318	1.00297	-6.46902	0.0724
SLC44A2	224609_at	0.00127	3.32238	-1.74068	0.301
STAT4	206118_at	0.905	0.120191	-6.96297	0.0136
TEC	206301_at	0.0903	1.71112	-5.52592	0.221
ZBTB46	227358_at	0.0106	-2.6086	-3.67878	-0.251
ZGPAT	221848_at	0.00885	2.6728	-3.5206	0.175
Significant genes (P<2.08E-03=0.05/24) with differential expression were in bold. logFC=log2-fold change.
